# Supplementary material for: Common Genetic Variants of Response to Hepatitis B Vaccines Correlate with Risks of Chronic Infection of Hepatitis B Virus: A Community-Based Case-Control Study
Source: Int J Mol Sci. 2023 Jun 4;24(11):9741. doi: 10.3390/ijms24119741 (PMC10253545; doi:10.3390/ijms24119741)
Supplement: Supplementary file 1 [file ijms-24-09741-s001.zip]

Archive with 1 entries (1 files):
- ijms-2413161-supplementary.pdf
